# Supplementary material for: In Silico Analysis of the Molecular Interaction between Anthocyanase, Peroxidase and Polyphenol Oxidase with Anthocyanins Found in Cranberries
Source: Int J Mol Sci. 2024 Sep 27;25(19):10437. doi: 10.3390/ijms251910437 (PMC11476609; doi:10.3390/ijms251910437)
Supplement: Supplementary file 1 [file ijms-25-10437-s001.zip]

Archive with 1 entries (1 files):
- ijms-3140828-supplementary.pdf
